# Supplementary material for: Exploring Public Health Nurses’ Thoughts, Needs and Expectations for the Development and Usability of an Online Parenting Resource on Early Nutrition Delivered through Primary Care: A Qualitative Study
Source: Nutrients. 2024 Aug 27;16(17):2861. doi: 10.3390/nu16172861 (PMC11397169; doi:10.3390/nu16172861)
Supplement: Supplementary file 1 [file nutrients-16-02861-s001.zip]

Archive with 2 entries (2 files):
- Supplementary files/Table S1; SRQR_Checklist.pdf
- Supplementary files/Table S2; Quotes.pdf
